# Supplementary material for: Homozygous KSR1 deletion attenuates morbidity but does not prevent tumor development in a mouse model of RAS-driven pancreatic cancer
Source: PLoS One. 2018 Mar 29;13(3):e0194998. doi: 10.1371/journal.pone.0194998 (PMC5875795; doi:10.1371/journal.pone.0194998)
Supplement: S1 File — (XLSX) [file pone.0194998.s005.xlsx]

## Sheet: KOse_vs_HETsa_diff.txt
Gene	logFC	logCPM	PValue	FDR	descr
Gp2	-8.52418	8.54374	4.60545e-22	7.04081e-18	glycoprotein 2 (zymogen granule membrane)
Cpa1	-6.82871	9.44377	5.86784e-16	4.48538e-12	carboxypeptidase A1, pancreatic
Reg3b	-5.81305	9.64459	2.53738e-15	9.7227e-12	regenerating islet-derived 3 beta
Cuzd1	-7.27387	5.44614	2.54388e-15	9.7227e-12	CUB and zona pellucida-like domains 1
Reg1	-5.8076	9.60843	3.4593e-15	1.05771e-11	regenerating islet-derived 1
Cel	-7.32371	9.53021	5.89294e-15	1.50152e-11	carboxyl ester lipase
Nrn1	6.85744	5.01158	2.0695e-14	4.51978e-11	neuritin 1
Cpa2	-7.04345	6.86213	4.56801e-14	8.72947e-11	carboxypeptidase A2, pancreatic
Klk1	-7.3973	6.44197	9.1833e-13	1.50291e-09	kallikrein 1
Klra4	7.97113	4.0363	9.83068e-13	1.50291e-09	killer cell lectin-like receptor, subfamily A, member 4
Ctrl	-6.55553	7.04291	1.80777e-12	2.51248e-09	chymotrypsin-like
Pnliprp1	-7.19677	9.89301	3.811e-12	4.85521e-09	pancreatic lipase related protein 1
Ctrb1	-6.62658	11.9901	5.13702e-12	5.94372e-09	chymotrypsinogen B1
Rnase1	-7.5028	6.9786	5.44297e-12	5.94372e-09	ribonuclease, RNase A family, 1 (pancreatic)
Slc14a1	5.66125	4.83144	5.84264e-12	5.95482e-09	solute carrier family 14 (urea transporter), member 1
Reg3g	-4.75234	5.82529	8.63849e-12	8.25408e-09	regenerating islet-derived 3 gamma
Ctrc	-7.71445	5.43334	1.3241e-11	1.19076e-08	chymotrypsin C (caldecrin)
Reg3a	-7.03004	6.62255	1.95571e-11	1.66105e-08	regenerating islet-derived 3 alpha
Prss2	-6.68407	9.65203	2.48848e-11	2.00231e-08	protease, serine 2
Cldn18	6.3536	7.32777	4.01303e-11	3.06371e-08	claudin 18
Muc6	-5.23161	5.03331	4.2084e-11	3.06371e-08	mucin 6, gastric
Cpb1	-7.32485	9.02681	8.69823e-11	6.04448e-08	carboxypeptidase B1 (tissue)
Amy2b	-7.06004	5.47399	1.44663e-10	9.61571e-08	amylase 2b
Reg3d	-6.52604	4.26871	2.03277e-10	1.29487e-07	regenerating islet-derived 3 delta
Slc12a8	-4.52709	6.31203	3.46282e-10	2.11758e-07	solute carrier family 12 (potassium/chloride transporters), member 8
Sycn	-6.98963	6.61326	3.78922e-10	2.22806e-07	syncollin
Reg2	-6.57269	9.41602	7.69461e-10	4.35686e-07	regenerating islet-derived 2
Pdyn	6.36506	4.45081	1.02434e-09	5.59292e-07	prodynorphin
Acan	6.22866	8.67332	6.8323e-09	3.6018e-06	aggrecan
Try5	-5.97102	7.9785	8.61273e-09	4.38905e-06	trypsin 5
Cela2a	-6.76842	9.07074	1.5643e-08	7.524e-06	chymotrypsin-like elastase family, member 2A
Siglec15	6.28338	4.39886	1.57488e-08	7.524e-06	sialic acid binding Ig-like lectin 15
En1	5.07797	3.83411	2.16094e-08	1.0011e-05	engrailed 1
Ltf	-4.00039	9.17952	2.6109e-08	1.16835e-05	lactotransferrin
Pla2g1b	-6.34269	3.6436	2.6748e-08	1.16835e-05	phospholipase A2, group IB, pancreas
Cckar	-6.32748	3.63879	3.00892e-08	1.27779e-05	cholecystokinin A receptor
Fcgbp	-5.19333	5.42654	3.50987e-08	1.41681e-05	Fc fragment of IgG binding protein
Pnlip	-7.54696	9.01938	3.52163e-08	1.41681e-05	pancreatic lipase
2210407C18Rik	-3.87762	6.19925	3.66216e-08	1.43557e-05	RIKEN cDNA 2210407C18 gene
Tmem163	6.59212	3.7844	4.46724e-08	1.69962e-05	transmembrane protein 163
Tm4sf1	4.01144	9.38978	4.5581e-08	1.69962e-05	transmembrane 4 superfamily member 1
Aldh3a1	4.68614	4.94671	5.67762e-08	2.06665e-05	aldehyde dehydrogenase family 3, subfamily A1
Try4	-7.03603	5.79549	6.0964e-08	2.16748e-05	trypsin 4
Chga	-4.30741	5.46766	8.74559e-08	3.0387e-05	chromogranin A
Prl2c3	11.4997	3.60933	9.50436e-08	3.22895e-05	prolactin family 2, subfamily c, member 3
Plet1	-3.65177	6.68834	1.42806e-07	4.74611e-05	placenta expressed transcript 1
Ins2	-4.95429	6.34006	1.5074e-07	4.90323e-05	insulin II
Mme	-5.419	3.44679	2.05754e-07	6.55325e-05	membrane metallo endopeptidase
Dmbt1	-3.50305	12.2572	2.28661e-07	7.13422e-05	deleted in malignant brain tumors 1
Zg16	-6.23404	6.55204	2.95597e-07	9.03818e-05	zymogen granule protein 16
Cela3b	-6.37479	8.10589	5.54127e-07	0.000166108	chymotrypsin-like elastase family, member 3B
Vldlr	3.30708	5.93828	5.89265e-07	0.000173244	very low density lipoprotein receptor
Pdia2	-4.60541	4.50854	6.36961e-07	0.000183733	protein disulfide isomerase associated 2
Plagl1	-4.59024	3.5636	8.12389e-07	0.000229996	pleiomorphic adenoma gene-like 1
Gcg	-4.27963	6.70961	8.36386e-07	0.000232485	glucagon
Hbb-bs	3.6682	6.12833	8.83193e-07	0.000241112	hemoglobin, beta adult s chain
Ins1	-4.86981	6.0827	1.16178e-06	0.000311601	insulin I
Prss12	3.70305	5.86546	1.35624e-06	0.000357486	protease, serine 12 neurotrypsin (motopsin)
Suox	3.55839	5.86309	1.50756e-06	0.000390636	sulfite oxidase
Ndst3	6.19242	3.12642	1.57959e-06	0.000402479	N-deacetylase/N-sulfotransferase (heparan glucosaminyl) 3
Cyp2d26	5.68408	2.71244	1.6533e-06	0.000414354	cytochrome P450, family 2, subfamily d, polypeptide 26
Prss3	-6.6609	3.2985	2.11342e-06	0.000521128	protease, serine 3
Ugdh	3.02687	8.85792	2.77782e-06	0.000674085	UDP-glucose dehydrogenase
Chrna1	4.47057	5.22337	2.99326e-06	0.000715015	cholinergic receptor, nicotinic, alpha polypeptide 1 (muscle)
Pigr	-4.47169	8.16033	3.14041e-06	0.000738625	polymeric immunoglobulin receptor
Aqp12	-7.01192	1.61807	3.32007e-06	0.000769049	aquaporin 12
Duoxa2	-3.27003	4.96604	4.25649e-06	0.000971242	dual oxidase maturation factor 2
Myo1a	-4.10889	4.1819	4.42503e-06	0.00099485	myosin IA
Abcb1a	2.90016	6.77145	5.28192e-06	0.00117029	ATP-binding cassette, sub-family B (MDR/TAP), member 1A
Try10	-6.40684	1.86356	5.38345e-06	0.00117574	trypsin 10
Fer1l6	4.68745	3.47403	5.55334e-06	0.00119577	fer-1-like 6 (C. elegans)
Gldc	3.35964	6.3749	5.7765e-06	0.00122654	glycine decarboxylase
Ecm1	2.94197	10.4	6.2433e-06	0.00127763	extracellular matrix protein 1
Afp	6.38876	4.42556	6.24586e-06	0.00127763	alpha fetoprotein
Lect2	8.19267	3.9425	6.26779e-06	0.00127763	leukocyte cell-derived chemotaxin 2
Capn6	-3.61381	4.2728	6.5917e-06	0.00132597	calpain 6
2210010C04Rik	-7.20886	8.77152	6.90731e-06	0.00137141	RIKEN cDNA 2210010C04 gene
Ivl	3.90862	6.85584	7.32104e-06	0.00143492	involucrin
Pi16	-3.73286	6.22757	8.41149e-06	0.00162778	peptidase inhibitor 16
Ggt1	-3.68448	3.95331	8.74824e-06	0.00167179	gamma-glutamyltransferase 1
Gjb5	4.10157	3.77185	8.91125e-06	0.00168192	gap junction protein, beta 5
Cela1	-3.65806	8.14922	9.67752e-06	0.00180427	chymotrypsin-like elastase family, member 1
Foxg1	7.34388	2.53764	1.02449e-05	0.00187079	forkhead box G1
Rbp4	3.97202	6.25549	1.0279e-05	0.00187079	retinol binding protein 4, plasma
Rps3a1	3.48883	4.12441	1.18253e-05	0.00210222	ribosomal protein S3A1
Tox3	-4.85029	5.04852	1.18257e-05	0.00210222	TOX high mobility group box family member 3
Ern2	-3.55847	4.27663	1.21737e-05	0.0021392	endoplasmic reticulum (ER) to nucleus signalling 2
Ptprn2	-4.47811	2.99511	1.29743e-05	0.00225125	protein tyrosine phosphatase, receptor type, N polypeptide 2
Spdef	-4.13	3.78501	1.31058e-05	0.00225125	SAM pointed domain containing ets transcription factor
Stc1	3.4241	5.84677	1.37662e-05	0.00230632	stanniocalcin 1
Fam162a	2.82056	7.36806	1.38007e-05	0.00230632	family with sequence similarity 162, member A
Hsd17b13	-5.89055	1.8834	1.3879e-05	0.00230632	hydroxysteroid (17-beta) dehydrogenase 13
Dlk2	5.52577	1.65219	1.49234e-05	0.00245321	delta-like 2 homolog (Drosophila)
Hba-a1	3.59258	4.68615	2.01325e-05	0.00327431	hemoglobin alpha, adult chain 1
Iapp	-4.18707	4.897	2.07076e-05	0.00328412	islet amyloid polypeptide
Ndp	5.12348	1.83177	2.07357e-05	0.00328412	Norrie disease (pseudoglioma) (human)
Cpe	2.93445	9.60806	2.0942e-05	0.00328412	carboxypeptidase E
Bmp2	3.23016	4.16749	2.11483e-05	0.00328412	bone morphogenetic protein 2
Pkhd1l1	4.13206	3.10924	2.12669e-05	0.00328412	polycystic kidney and hepatic disease 1-like 1
Cdh2	2.93943	5.92609	2.23041e-05	0.00337803	cadherin 2
Trpm5	-6.80669	2.26561	2.23169e-05	0.00337803	transient receptor potential cation channel, subfamily M, member 5
Pgf	3.21201	4.48553	2.2974e-05	0.0034434	placental growth factor
Prl2c2	7.01151	3.08104	2.36908e-05	0.00351637	prolactin family 2, subfamily c, member 2
Hba-a2	3.77261	3.96689	2.39916e-05	0.00352677	hemoglobin alpha, adult chain 2
Tigit	4.12379	4.85358	2.57107e-05	0.00374348	T cell immunoreceptor with Ig and ITIM domains
Lgals2	4.5965	6.69759	2.77748e-05	0.00397643	lectin, galactose-binding, soluble 2
Atp10b	-3.04958	6.00616	2.78308e-05	0.00397643	ATPase, class V, type 10B
Pthlh	3.84801	4.32665	2.9711e-05	0.00420575	parathyroid hormone-like peptide
Plekhd1	-4.80743	2.75169	3.26656e-05	0.00458158	pleckstrin homology domain containing, family D (with coiled-coil domains) member 1
Disp2	3.4051	4.48578	3.41233e-05	0.00474252	dispatched homolog 2 (Drosophila)
Ghrl	-5.11576	2.62423	3.53615e-05	0.00487033	ghrelin
Serpinb2	4.45638	3.56694	3.7474e-05	0.0051152	serine (or cysteine) peptidase inhibitor, clade B, member 2
Nr4a3	-5.02455	2.95834	4.29234e-05	0.0058072	nuclear receptor subfamily 4, group A, member 3
Cmbl	3.41238	4.48484	4.68634e-05	0.00628463	carboxymethylenebutenolidase-like (Pseudomonas)
Spink3	-4.93864	3.86248	5.31813e-05	0.00706987
Ankrd1	2.76127	5.87282	5.55471e-05	0.00732073	ankyrin repeat domain 1 (cardiac muscle)
Tspan1	-3.35334	3.93841	5.6763e-05	0.00741703	tetraspanin 1
Blnk	-3.02414	4.28362	5.92642e-05	0.00767822	B cell linker
Slc39a5	-6.25079	0.921949	5.99994e-05	0.00770816	solute carrier family 39 (metal ion transporter), member 5
Nnat	5.25291	5.1849	6.12022e-05	0.00779717	neuronatin
Tm4sf4	3.08142	8.74048	6.38848e-05	0.00807166	transmembrane 4 superfamily member 4
Pcsk2	-4.28211	3.14801	6.52058e-05	0.00817104	proprotein convertase subtilisin/kexin type 2
5330417C22Rik	-2.95476	5.68943	6.61282e-05	0.00821926	RIKEN cDNA 5330417C22 gene
Synpr	4.67017	2.61344	6.75971e-05	0.00833406	synaptoporin
Lhx9	7.42479	1.8238	6.97231e-05	0.00852742	LIM homeobox protein 9
Upk3b	8.28044	0.499292	7.20499e-05	0.00874206	uroplakin 3B
